# Supplementary material for: The Key Role of Non-Local Screening in the Environment-Insensitive Exciton Fine Structures of Transition-Metal Dichalcogenide Monolayers
Source: Nanomaterials (Basel). 2023 May 26;13(11):1739. doi: 10.3390/nano13111739 (PMC10254311; doi:10.3390/nano13111739)
Supplement: Supplementary file 1 [file nanomaterials-13-01739-s001.zip]

Archive with 1 entries (1 files):
- nanomaterials-2370993-supplementary.pdf
